# Supplementary material for: Cerebrospinal fluid metabolomics identifies a key role of isocitrate dehydrogenase in bipolar disorder: evidence in support of mitochondrial dysfunction hypothesis
Source: Mol Psychiatry. 2016 Jan 19;21(11):1504–10. doi: 10.1038/mp.2015.217 (PMC5078854; doi:10.1038/mp.2015.217)
Supplement: Supplementary Table 1 [file mp2015217x1.xls]

## Sheet: S.Table1
Supplemental Table 1. List of all metabolites and pathways
Metabolites	Pathway
2,3-Diphosphoglyceric acid	Glycolysis
2-Hydroxyglutaric acid	Glutatione Metabolism
2-Oxoglutaric acid	Citric acid cycle
2-Oxoisovaleric acid	BCAA Metabolism
2-Phosphoglyceric acid	Glycolysis
3-Phosphoglyceric acid	Glycolysis
6-Phosphogluconic acid	Nicotinamides, Pentose Phosphate Pathway
Acetoacetyl CoA	BCAA Metabolism, Lipid Metabolism
Acetyl CoA	Glycolysis, Citric acid cycle
Adenine	Purine Metabolism
Adenosine	Purine Metabolism
Adenylosuccinic acid	Urea cycle
Adenosine diphosphate (ADP)	Purine Metabolism
ADP-ribose	Pentose Phosphate Pathway
Alanine (Ala)	Glycolysis
Adenosine monophosphate (AMP)	Purine Metabolism
Arginine (Arg)	Urea Cycle
Argininosuccinic acid	Urea Cycle
Asparagine (Asn)	Urea Cycle, Glycolysis
Aspartic acid (Asp)	Urea Cycle, Glycolysis
Adenosine triphosphate (ATP)	Purine Metabolism
Betaine	Choline Metabolism
Betaine aldehyde	Choline Metabolism
cyclic AMP (cAMP)	Purine Metabolism
Carbamoylphosphate	Urea Cycle
Carnitine	Lipid Metabolism
Carnosine	Glutatione Metabolism
cyclic GMP (cGMP)	Purine Metabolism
Choline	Choline Metabolism
cis-Aconitic acid	Citric acid cycle
Citric acid	Citric acid cycle
Citrulline	Urea Cycle
Coenzyme A (CoA)	Citric acid cycle, Urea Cycle, Glycolysis, BCAA Metabolism, Lipid metabolism
Creatine	Polyamines & Creatine
Creatinine	Polyamines & Creatine
Cysteine (Cys)	Lipid Metabolism, Glutatione Metabolism, Methylation, Transsulfuration pathway
Cystathionine	Methylation, Transsulfuration pathway
Dihydroxyacetone phosphate	Glycolysis
Erythrose 4-phosphate	Pentose Phosphate Pathway
Folic acid	Glutatione Metabolism, Met Cycle
Fructose 1,6-diphosphate	Glycolysis
Fructose 1-phosphate	Glycolysis
Fructose 6-phosphate	Glycolysis, Pentose Phosphate Pathway
Fumaric acid	Citric acid cycle
Galactose 1-phosphate	Pentose Phosphate Pathway
Guanosine diphosphate (GDP)	Purine Metabolism
Glutamine (Gln)	Glutatione Metabolism
Glutamic acid (Glu)	Glutatione Metabolism, Urea Cycle
Glucose 1-phosphate	Glycolysis, Pentose Phosphate Pathway
Glucose 6-phosphate	Glycolysis
Glutathione (GSH)	Glutatione Metabolism
Glutathione (GSSG)	Glutatione Metabolism
Glycine (Gly)	Choline Metabolism, Glutatione Metabolism
Glyceraldehyde 3-phosphate	Glycolysis, Pentose Phosphate Pathway
Glycerol 3-phosphate	Glycolysis, Lipid Metabolism
Glycolic acid	Glycolysis, Choline Metabolism
Glyoxylic acid	Choline Metabolism
Guanosine monophosphate (GMP)	Purine Metabolism
Guanosine triphosphate (GTP)	Purine Metabolism
Guanine	Purine Metabolism
Guanosine	Purine Metabolism
Histidine (His)	Glutatione Metabolism
HMG CoA	Lipid Metabolism, BCAA Metabolism
Homocysteine	Methionine Cycle, Methylation, Transsulfuration pathway
Homoserine	Citric acid cycle, Met cycle, Glutatione metabolism
Hydroxyproline	Urea Cycle
Hypoxanthine	Purine Metabolism
Isoleucine (Ile)	BCAA Metabolism
Inosine monophosphate (IMP)	Purine Metabolism
Inosine	Purine Metabolism
Isocitric acid	Citric acid cycle
Lactic acid	Glycolysis
Leucine (Leu)	BCAA Metabolism
Lysine (Lys)	Lysine Metabolism
Malic acid	Citric acid cycle
Malonyl CoA	Citric acid cycle, Lipid Metabolism
Methionine (Met)	Methionine Cycle, Methylation, Transsulfuration pathway
Mevalonic acid	Lipid Metabolism
N,N-Dimethylglycine	Choline Metabolism
N-Acetylglutamic acid	Urea Cycle
Nicotinamide Adenine dinucleotide [oxdized form] (NAD+)	Nicotinamides
Nicotinamide Adenine dinucleotide [reduced form] (NADH)	Nicotinamides
Nicotinamide adenine dinucleotide phosphate [oxdized form] (NADP+)	Nicotinamides
Nicotinamide adenine dinucleotide phosphate [reduced form] (NADPH)	Nicotinamides
N-Carbamoylaspartic acid	Urea Cycle
Ornithine	Urea Cycle
Phenylalanine (Phe)	Polyamines & Creatine
Phosphocreatine	Polyamines & Creatine
Phosphoenolpyruvic acid	Glycolysis
Proline (Pro)	Urea Cycle
Phosphoribosyl pyrophosphate (PRPP)	Pentose Phosphate Pathway
Putrescine	Polyamines & Creatine, Urea Cycle
Pyruvic acid	Glycolysis
Ribose 1-phosphate	Pentose Phosphate Pathway
Ribose 5-phosphate	Pentose Phosphate Pathway
Ribulose 5-phosphate	Pentose Phosphate Pathway
S-Adenosylhomocysteine	Methionine Cycle
S-Adenosylmethionine	Methionine Cycle
Sarcosine	Choline Metabolism
Sedoheptulose 7-phosphate	Pentose Phosphate Pathway
Serine (Ser)	Lipid Metabolism
Spermidine	Polyamines & Creatine
Spermine	Polyamines & Creatine
Succinic acid	Citric acid cycle
Threonine (Thr)	Lipid Metabolism
Tryptophan (Trp)	Trp Metabolism
Tyrosine (Tyr)	Polyamines & Creatine
UDP-glucose	Pentose Phosphate Pathway
Urea	Urea Cycle
Uric acid	Purine Metabolism
Valine (Val)	BCAA Metabolism
Xanthine	Purine Metabolism
Xanthosine monophosphate (XMP)	Purine Metabolism
Xylulose 5-phosphate	Pentose Phosphate Pathway
β-Alanine (β-Ala)	Glycolysis
γ-Aminobutyric acid (GABA)	Polyamines & Creatine
