# Supplementary material for: Cerebrospinal fluid metabolomics identifies a key role of isocitrate dehydrogenase in bipolar disorder: evidence in support of mitochondrial dysfunction hypothesis
Source: Mol Psychiatry. 2016 Jan 19;21(11):1504–10. doi: 10.1038/mp.2015.217 (PMC5078854; doi:10.1038/mp.2015.217)
Supplement: Supplementary Table 2 [file mp2015217x2.xls]

## Sheet: S.Table2
Supplemental Table 2. Metabolomics data of human CSF samples
	Concentration (μM)						Comparative Analysis
Compound name	Control (n = 40)			BD (n = 54)
	Mean	SD	N	Mean	SD	N	P value ||
Nicotinamide Adenine dinucleotide [oxdized form] (NAD+)	0.666106	0.0146214	7	0.683304	0.0374451	12	0.1763
cyclic AMP (cAMP)	0.025094	0.00723479	39	0.0261157	0.00813003	54	0.533
cyclic GMP (cGMP)	0.00715019	0.00299188	34	0.00754162	0.00335247	44	0.5938
Xanthine	1.97941	0.420013	40	2.07215	0.593384	54	0.3774
Nicotinamide Adenine dinucleotide [reduced form] (NADH)	0.76557	N.A.	1	0.774792	N.A.	1	N.A.
ADP-ribose	0.00440525	0.000309475	10	0.00481066	0.000826996	11	0.1541
Mevalonic acid	N.D.	N.A.	0	0.0312471	N.A.	1	N.A.
UDP-glucose	0.00943047	N.A.	1	N.D.	N.A.	0	N.A.
Uric acid	22.8867	8.91417	40	28.7319	11.2805	54	0.0081	**
Nicotinamide adenine dinucleotide phosphate [oxdized form] (NADP+)	0.0217914	0.00332727	11	0.0218231	0.00224177	14	0.9775
Fructose 6-phosphate	0.109667	0.0253338	28	0.12098	0.0201471	37	0.0492	*
Acetoacetyl CoA	0.00626351	0.000817087	3	0.00714041	0.000755099	5	0.1729
Acetyl CoA	0.0134669	0.0031444	15	0.013462	0.00206515	13	0.9962
Folic acid	0.0141435	0.000440101	4	0.0147316	0.00137738	11	0.4262
Ribose 5-phosphate	0.026841	0.00795307	11	0.0393721	0.0197948	23	0.0133	*
Coenzyme A (CoA)	0.151454	0.00605929	5	0.163741	0.00917819	5	0.0371	*
Erythrose 4-phosphate	0.318552	N.A.	1	0.27559	0.0742708	6	N.A.
Glyceraldehyde 3-phosphate	0.147535	0.0644419	3	0.16757	0.016078	3	0.6289
Nicotinamide adenine dinucleotide phosphate [reduced form] (NADPH)	0.432311	0.0207904	8	0.453605	0.0310434	13	0.1035
Glycerol 3-phosphate	3.70927	1.14381	40	3.82927	1.15721	54	0.6186
Malonyl CoA	0.0151557	0.00061436	6	0.0160069	0.00140908	8	0.1945
Phosphocreatine	0.855294	0.305271	40	0.971517	0.440964	54	0.1347
Xanthosine monophosphate (XMP)	0.0245883	0.00137635	10	0.0258278	0.00278422	11	0.2098
N-Acetylglutamic acid	N.D.	N.A.	0	0.261519	0.212989	8	N.A.
Adenylosuccinic acid	0.034682	0.00231909	11	0.034779	0.00284722	15	0.927
Fructose 1,6-diphosphate	0.0527376	0.00606024	4	0.0591599	0.0123679	5	0.3772
N-Carbamoylaspartic acid	0.0195962	0.0046441	6	0.0260219	0.00705401	6	0.092
Phosphoribosyl pyrophosphate (PRPP)	0.0288091	0.000944527	2	0.0302777	0.000358565	2	0.1761
2-Phosphoglyceric acid	0.0372405	N.A.	1	0.00505251	N.A.	1	N.A.
3-Phosphoglyceric acid	0.019872	0.0145202	3	0.0339311	0.0349137	8	0.5268
Phosphoenolpyruvic acid	0.0332176	0.029615	5	0.0663269	0.0421598	10	0.1426
2-Oxoisovaleric acid	3.62686	0.505667	40	3.91018	0.623692	54	0.0206	*
Lactic acid	1480.43	171.158	40	1601.17	246.96	54	0.0063	**
Adenosine diphosphate (ADP)	0.488129	0.0404357	2	0.490745	0.0224356	6	0.907
Guanosine triphosphate (GTP)	0.709158	0.04391	4	0.730425	0.0508896	12	0.4689
Adenosine triphosphate (ATP)	N.D.	N.A.	0	1.04366	0.0628571	7	N.A.
Glycolic acid	8.05793	2.81444	40	8.43764	2.17293	52	0.467
Pyruvic acid	14.9821	6.85033	40	20.9235	11.0485	54	0.0019	**
2-Hydroxyglutaric acid	0.0279293	0.0240438	3	0.0873771	0.0585516	6	0.1441
Carbamoylphosphate	0.359295	0.390394	4	1.2786	0.989779	5	0.1266
Succinic acid	3.62555	1.42148	38	3.96025	1.3392	53	0.2549
Citric acid	179.76	35.0284	40	227.471	54.1273	54	<.0001	***
Isocitric acid	3.3851	0.916331	40	4.83476	1.1489	54	<.0001	***
cis-Aconitic acid	1.23801	0.408224	40	1.69747	0.549292	54	<.0001	***
Urea	5035.02	998.936	40	4391.58	967.539	54	0.0022	**
Glycine (Gly)	4.43696	1.71285	40	4.918	2.94524	54	0.3227
Alanin (Ala)	32.4913	9.8113	40	37.0971	10.4425	54	0.0327	*
γ-Aminobutyric acid (GABA)	0.512198	0.176303	13	0.460079	0.0916492	13	0.3568
Serine (Ser)	30.543	4.60833	40	30.0209	6.94731	54	0.6628
Creatinine	65.8496	11.5466	40	67.1393	11.3703	54	0.5904
Valine (Val)	22.382	7.67355	40	22.9988	7.54382	54	0.6981
Threonine (Thr)	31.7807	7.59103	40	31.777	7.8772	54	0.9982
Hydroxyproline	1.91936	0.339105	40	2.04695	0.361262	54	0.0857
Creatine	56.5639	8.11924	40	57.5426	8.19211	54	0.5668
Leucine (Leu)	15.8511	3.91206	40	16.8637	4.64279	54	0.2672
Isoleucine (Ile)	4.62632	1.51583	40	5.25358	2.11764	54	0.0976
Asparagine (Asn)	6.86239	1.29528	40	7.01072	1.12321	54	0.5547
Ornithine	5.21187	1.04299	40	5.63958	1.93787	54	0.1727
Asparagic acid (Asp)	N.D.	N.A.	0	10.7757	N.A.	1	N.A.
Hypoxanthine	2.88843	0.521617	40	3.05661	0.568761	54	0.1456
Glutamine (Gln)	691.662	66.905	40	710.732	65.6232	54	0.1705
Lysine (Lys)	35.661	6.59849	40	36.0713	6.97339	54	0.7736
Glutamic acid (Glu)	N.D.	N.A.	0	2.86421	N.A.	1	N.A.
Methionine (Met)	3.95774	1.00929	40	4.03745	0.960859	54	0.698
Histidine (His)	12.0722	1.47781	40	12.2872	1.518	54	0.494
Phenylalanine (Phe)	9.57212	1.45806	40	10.0426	1.7132	54	0.1646
Arginine (Arg)	19.7626	3.17394	40	20.2712	3.30466	54	0.455
Citrulline	2.1636	0.409244	40	2.30716	0.516155	54	0.1498
Tyrosine (Tyr)	9.74918	2.2737	40	10.6047	2.3968	54	0.0837
Tryptophan (Trp)	1.84009	0.309639	40	1.98719	0.344491	54	0.0354	*
Inosine	N.D.	N.A.	0	1.20461	N.A.	1	N.A.
Argininosuccinic acid	0.759603	0.0504129	2	0.762747	0.0742142	3	0.9624
Dark column is statistically significant.
N.D.: Not Detected.
N.A.: Not Available.
|| Unpaired t-test. *P < 0.05, **P < 0.01, ***P < 0.001
