# Supplementary material for: Cerebrospinal fluid metabolomics identifies a key role of isocitrate dehydrogenase in bipolar disorder: evidence in support of mitochondrial dysfunction hypothesis
Source: Mol Psychiatry. 2016 Jan 19;21(11):1504–10. doi: 10.1038/mp.2015.217 (PMC5078854; doi:10.1038/mp.2015.217)
Supplement: Supplementary Table 3 [file mp2015217x3.xls]

## Sheet: S. Table3
Supplemental Table 3. Characteristics of the postmortem bran samples from controls and BD patients (for gene expression).
	Control (n = 34)	BD (n = 35)
	Number	Number	P-values
Sex (male/female)	26/8	17/18	P = 0.017&
Race	W 34	W 33 / NA 1 / B 1
Smoking at time of deathd	9 with (8 without)	16 with (6 without)	P = 0.202&
Suicide status	0	15
Brain hemispheres (right/left)	18/16	15/20	P = 0.402&
Psychotic featureb		21 with (12 without)
	Mean ± SD	Mean ± SD	P-Values
Age at death (years)	44.3 ± 7.7	45.3 ± 10.5	P = 0.657
PMI (hrs)	28.8 ± 12.5	37.9 ± 18.3	P = 0.018*
Brain pH	6.6 ± 0.3	6.4 ± 0.3	P = 0.007**
Refrigerator interval	3.6 ± 2.7	10.1 ± 10.4	P = 0.001**
Brain weight (g)	1448.5 ± 148.1	1394.1 ± 139.1	P = 0.121
RIN (RNA integrity number)	7.4 ± 1.2	7.0 ± 1.4	P = 0.153
Age of onset (years)		25.1 ± 9.1
Duration of illness (years)		20.1 ± 9.5
Time in hospital (years)a		0.5 ± 1.4
DSM-IVc		296.6 ± 0.2
Lifetime antipsychotics usea		10035.3 ± 22895.6 (11 never)
W: White, NA: Native American, B: Black
PMI: postmortem interval.
&x2 test for independence.
*P < 0.05, **P < 0.01
aMissing data for 1 individual in the BD group
bMissing data for 2 individuals in the BD group
cMissing data for 7 individuals in the BD group
dMissing data for 17 individuals in the control group and 13 individuals in the BD group
