# Supplementary material for: Cerebrospinal fluid metabolomics identifies a key role of isocitrate dehydrogenase in bipolar disorder: evidence in support of mitochondrial dysfunction hypothesis
Source: Mol Psychiatry. 2016 Jan 19;21(11):1504–10. doi: 10.1038/mp.2015.217 (PMC5078854; doi:10.1038/mp.2015.217)
Supplement: Supplementary Table 4 [file mp2015217x4.xls]

## Sheet: S. Table4
Supplemental Table 4. Characteristics of the postmortem brain tissues from Controls, BD, MDD, and schizophrenia (for protein expression).
Characteristics	Control (n = 15)	BD (n = 15)	MDD (n = 15)	Schizophrenia (n = 15)	P Value
	Number	Number	Number	Number
Sex (male/female)	9/6	9/6	9/6	9/6
Brain hemispheres (right/left)	7/8	8/7	6/9	6/9	P = 0.864a
History of Psychosis		11 with (4 without)	0	15	P = 0.100b
	Mean ± SD	Mean ± SD	Mean ± SD	Mean ± SD	One-way ANOVA
Age at death (years)	48.1 ± 10.7	42.3 ± 11.7	46.5 ± 9.3	44.5 ± 13.1	F (3, 56) = 0.73, P = 0.540
PMI (hrs)	23.7 ± 9.9	32.5 ± 16.1	27.5 ± 10.7	33.7 ± 14.6	F (3, 56) = 1.86, P = 0.147
Brain pH	6.27 ± 0.24	6.18 ± 0.23	6.18 ± 0.22	6.16 ± 0.26	F (3, 55) = 0.60, P = 0.616
Brain weight (g)	1501.1 ± 164.1	1441.2 ± 171.5	1452.2 ± 142.1	1471.7 ± 108.2	F (3, 56) = 0.42, P = 0.740
Storage days	338.2 ± 234.2	620.5 ± 172.3	434.0 ± 290.0	621.1 ± 233.1	F (3, 56) = 5.35, P = 0.003**
Age of onset (years)		21.5 ± 8.3	33.9 ± 13.3	23.2 ± 8.0	F (2, 42) = 6.63, P = 0.003**
Duration of disease (years)		20.1 ± 9.7	12.7 ± 11.1	21.3 ± 11.4	F (2, 42) = 2.87, P = 0.068
					Unpaired t test
Fluphenazine equivalent (mg)		20827 ± 24016 (3 never)		52267 ± 62062 (1 never)	P = 0.084
										S
ANOVA:Analysis of variance, BD:bipolar disorder, MDD:major depression disorder, PMI:postmortem interval.
**P < 0.01
ax2 test for independence.
bFischer exact probability test.
