# Supplementary material for: Cerebrospinal fluid metabolomics identifies a key role of isocitrate dehydrogenase in bipolar disorder: evidence in support of mitochondrial dysfunction hypothesis
Source: Mol Psychiatry. 2016 Jan 19;21(11):1504–10. doi: 10.1038/mp.2015.217 (PMC5078854; doi:10.1038/mp.2015.217)
Supplement: Supplementary Table 5 [file mp2015217x5.xls]

## Sheet: S.Table5
Supplemental Table 5. Analysis of maximum likelihood estimates in multivariate logistic regression analysis.
Parameter		DF		Estimate		Standard Error		Wald Chi-Square		P Value
Intercept		1		14.9621		5.9771		6.2662		0.0123
BMI		1		-0.1861		0.139		1.7916		0.1807
Uric acid		1		0.0273		0.0477		0.3282		0.5667
Fructose 6-phosphate		1		-2.3026		7.6011		0.0918		0.7619
Ribose 5-phosphate		1		-49.1113		27.9207		3.0939		0.0786
Coenzyme A (CoA)		1		11.1565		8.8598		1.5856		0.208
2-Oxoisovaleric acid		1		-0.5234		0.7344		0.508		0.476
Lactic acid		1		4.3e-05		0.00201		0.0005		0.9829
Pyruvic acid		1		0.0488		0.0575		0.7212		0.3957
Citric acid		1		-0.0128		0.0114		1.2643		0.2608
Isocitric acid		1		-1.1337		0.4044		7.8594		0.0051
cis-Aconitic acid		1		-0.9816		1.0259		0.9155		0.3387
Urea		1		0.000738		0.000393		3.5308		0.0602
Alanin (Ala)		1		0.0586		0.0508		1.3303		0.2487
Hydroxyproline		1		-2.2933		1.3303		2.9719		0.0847
Tyrosine (Tyr)		1		0.0224		0.2376		0.0089		0.9247
Tryptophan (Trp)		1		-1.1639		1.495		0.6061		0.4362
Dark column is statistically significant.
