# Supplementary material for: Cerebrospinal fluid metabolomics identifies a key role of isocitrate dehydrogenase in bipolar disorder: evidence in support of mitochondrial dysfunction hypothesis
Source: Mol Psychiatry. 2016 Jan 19;21(11):1504–10. doi: 10.1038/mp.2015.217 (PMC5078854; doi:10.1038/mp.2015.217)
Supplement: Supplementary Table 6 [file mp2015217x6.xls]

## Sheet: S.Table6
Supplemental Table 6. Analysis of maximum likelihood estimates in multiple regression analysis (CSF).
Variable		DF		Parameter Estimate		Standard Error		t Value		P Value
Intercept		1		-1.26659		3.59319		-0.35		0.7301
Age first symptoms		1		0.00624		0.02844		0.22		0.8299
Depressive episodes		1		0.01445		0.02562		0.56		0.5823
Hypomanic episodes		1		0.03475		0.03566		0.97		0.3476
Manic episodes		1		0.18941		0.29386		0.64		0.5304
Mixed episodes		1		0.06119		0.08127		0.75		0.465
GAF		1		0.06185		0.04153		1.49		0.1603
MADRS		1		-0.02001		0.05483		-0.36		0.721
YMRS		1		0.26934		0.16288		1.65		0.1221
Psychosis episodes		1		-0.62585		1.02934		-0.61		0.5537
Mood stabilizer		1		0.64569		1.86493		0.35		0.7347
Lithium		1		-0.22705		1.92725		-0.12		0.908
Anticonvulsants		1		0.83646		1.38799		0.6		0.5571
Valproic acid		1		-0.82705		1.53296		-0.54		0.5987
Lamotrigine		1		-1.87468		1.60326		-1.17		0.2633
Antidepressants		1		0.71047		0.77104		0.92		0.3736
Anxiolytics		1		1.10119		1.01893		1.08		0.2995
Antipsychotics		1		1.07061		0.85224		1.26		0.2311
Family history of unipolar		1		-1.16573		0.76271		-1.53		0.1504
Family history of bipolar		1		-0.05566		0.88406		-0.06		0.9508
Audit total score		1		0.07504		0.07516		1		0.3363
Dudit total score		1		0.02533		0.43596		0.06		0.9546
Alcohol dependence		1		0.52997		0.91371		0.58		0.5728
Alcohol abuse		1		-0.09353		1.16346		-0.08		0.9372
Substance abuse		1		0.50976		2.93078		0.17		0.8646
