# Supplementary material for: Cerebrospinal fluid metabolomics identifies a key role of isocitrate dehydrogenase in bipolar disorder: evidence in support of mitochondrial dysfunction hypothesis
Source: Mol Psychiatry. 2016 Jan 19;21(11):1504–10. doi: 10.1038/mp.2015.217 (PMC5078854; doi:10.1038/mp.2015.217)
Supplement: Supplementary Table 7 [file mp2015217x7.xls]

## Sheet: S.Table7
Supplemental Table 7. Genetic analyses of ACO and IDH genes in total samples (sample 1 and sample 2)
Sample 1								Sample 2
ACO1	SNP	Allele 1	Allele 2	OR	P			ACO1	SNP	Allele 1	Allele 2	OR	P
	rs10123372	C	G	0.8853	0.1519				rs10123372	C	G	1.1394	0.1415
	rs1023087	G	T	0.9837	0.8122				rs1023087	G	T	0.9027	0.164
	rs10738890	T	C	1.0302	0.6075				rs10738890	T	C	0.9636	0.5429
	rs10813801	A	G	1.0951	0.1251				rs10813801	A	G	1.0184	0.7656
	rs10813808	C	T	0.8988	0.1073				rs10813808	C	T	0.9136	0.1735
	rs10813816	T	C	1.0286	0.6329				rs10813816	T	C	0.8944	0.07373
	rs10970971	T	G	1.1015	0.1172				rs10970971	T	G	0.9478	0.3984
	rs10970972	C	T	0.939	0.3				rs10970972	C	T	0.9226	0.1898
	rs10970974	A	C	1.0069	0.9193				rs10970974	A	C	1.0317	0.6593
	rs10970978	G	A	1.0899	0.3747				rs10970978	G	A	1.0056	0.9579
	rs10970985	C	G	0.9892	0.8617				rs10970985	C	G	0.9867	0.8397
	rs10970986	T	C	1.0367	0.5622				rs10970986	T	C	0.9303	0.2728
	rs11793098	A	G	1.0538	0.4092				rs11793098	A	G	1.1083	0.1227
	rs12236816	A	G	0.9097	0.4363				rs12236816	A	G	0.7645	0.03602
	rs12985	T	C	0.9905	0.8696				rs12985	T	C	0.8907	0.06049
	rs13292540	C	T	1.1301	0.04602				rs13292540	C	T	0.9531	0.4474
	rs13302577	G	A	1.1434	0.03067				rs13302577	G	A	0.9563	0.4895
	rs17288067	G	A	1.0229	0.764				rs17288067	G	A	1.105	0.2111
	rs17289116	G	A	0.9801	0.777				rs17289116	G	A	1.1019	0.1902
	rs2375965	A	G	0.9464	0.6885				rs2375965	A	G	0.9161	0.5804
	rs3814521	G	C	1.0411	0.5288				rs3814521	G	C	0.8615	0.02268
	rs4442231	T	C	1.1272	0.1783				rs4442231	T	C	0.8339	0.05335
	rs4878497	G	A	1.0072	0.9007				rs4878497	G	A	1.1116	0.0808
	rs4879584	C	T	1.0226	0.7835				rs4879584	C	T	1.0485	0.5667
	rs4879586	A	C	1.0189	0.7794				rs4879586	A	C	1.1563	0.03693
	rs6476361	A	G	1.0292	0.6367				rs6476361	A	G	0.8642	0.02495
	rs7022554	A	G	0.993	0.9027				rs7022554	A	G	0.9605	0.5087
	rs7026133	C	T	0.8237	0.03331				rs7026133	C	T	0.7927	0.009586
	rs7850888	G	A	1.0554	0.4671				rs7850888	G	A	1.1319	0.1198
	rs7866419	A	C	1.0725	0.2401				rs7866419	A	C	1.0146	0.8133
ACO2	SNP	Allele 1	Allele 2	OR	P			ACO2	SNP	Allele 1	Allele 2	OR	P
	rs19573	C	A	1.0208	0.7803				rs19573	C	A	0.9311	0.3585
	rs2076198	T	G	1.1194	0.05126				rs2076198	T	G	1.0051	0.9342
	rs2267436	T	C	1.0423	0.5929				rs2267436	T	C	1.101	0.2405
	rs738140	A	G	1.1149	0.08401				rs738140	A	G	0.9276	0.2648
	rs9611597	A	T	0.9611	0.6518				rs9611597	A	T	0.9774	0.804
	rs9611598	G	A	0.755	0.06715				rs9611598	G	A	1.333	0.08247
IDH1	SNP	Allele 1	Allele 2	OR	P			IDH1	SNP	Allele 1	Allele 2	OR	P
	rs11883490	C	T	0.8941	0.1845				rs11883490	C	T	1.0224	0.7981
	rs10202116	T	C	0.9162	0.522				rs10202116	T	C	0.7742	0.07785
	rs6719638	C	G	0.9487	0.5553				rs6719638	C	G	0.872	0.1599
	rs10207062	T	G	1.0398	0.5127				rs10207062	T	G	0.8867	0.04257
	rs3769521	G	A	1.0583	0.4735				rs3769521	G	A	0.9035	0.1856
	rs12478635	G	T	0.8631	0.07023				rs12478635	G	T	1.038	0.6544
	rs13392540	G	C	0.8907	0.1392				rs13392540	G	C	0.8904	0.1662
IDH2	SNP	Allele 1	Allele 2	OR	P			IDH2	SNP	Allele 1	Allele 2	OR	P
	rs11853055	T	A	0.939	0.2785				rs11853055	T	A	1.0216	0.7239
	rs2970357	T	C	1.0156	0.7951				rs2970357	T	C	1.023	0.705
	rs9672249	C	T	1.1827	0.01526				rs9672249	C	T	0.9865	0.8485
	rs2970359	A	G	0.915	0.1896				rs2970359	A	G	0.9798	0.7656
	rs4553601	G	T	1.0731	0.3356				rs4553601	G	T	1.0398	0.607
	rs7177165	C	T	1.0252	0.6984				rs7177165	C	T	0.9851	0.8317
	rs11073899	G	A	1.1006	0.2205				rs11073899	G	A	0.9549	0.635
	rs10520685	G	A	0.9379	0.2693				rs10520685	G	A	0.9933	0.9113
	rs8034938	G	C	1.0478	0.5643				rs8034938	G	C	1.0256	0.7654
	rs7178604	A	G	1.023	0.7241				rs7178604	A	G	0.9845	0.8235
	rs3934860	A	G	1.1478	0.08893				rs3934860	A	G	0.9274	0.3791
	rs2970356	C	G	0.9329	0.2895				rs2970356	C	G	0.9642	0.5891
	rs9972327	C	A	1.0825	0.3089				rs9972327	C	A	0.9788	0.8206
IDH3A	SNP	Allele 1	Allele 2	OR	P			IDH3A	SNP	Allele 1	Allele 2	OR	P
	rs11629561	T	G	1.0007	0.9909				rs11629561	T	G	1.0878	0.168
	rs11855354	G	A	0.9801	0.73				rs11855354	G	A	1.1057	0.09338
	rs17850484	G	A	0.9326	0.5897				rs17850484	G	A	0.9954	0.9711
	rs7180687	T	C	0.905	0.1935				rs7180687	T	C	1.069	0.3651
	rs3825847	G	A	0.9188	0.5573				rs3825847	G	A	1.0476	0.7555
	rs17674205	A	G	0.9489	0.5635				rs17674205	A	G	0.9219	0.3589
	rs11630013	G	A	0.9582	0.5774				rs11630013	G	A	0.9676	0.6553
	rs7165154	C	G	0.9802	0.8316				rs7165154	C	G	0.9267	0.4238
	rs2028548	C	T	0.9508	0.429				rs2028548	C	T	0.9475	0.3899
	rs11072732	T	C	0.882	0.3354				rs11072732	T	C	1.1153	0.448
	rs7179651	C	G	0.9483	0.4294				rs7179651	C	G	1.1111	0.1197
IDH3B	SNP	Allele 1	Allele 2	OR	P			IDH3B	SNP	Allele 1	Allele 2	OR	P
	rs3818060	T	G	1.0094	0.9292				rs3818060	T	G	1.0377	0.7384
	rs4813587	T	C	0.9831	0.7708				rs4813587	T	C	0.9595	0.4926
	rs6051076	G	T	0.9931	0.9275				rs6051076	G	T	1.0478	0.5565
	rs6753	T	C	1.0275	0.6806				rs6753	T	C	1.0592	0.4003
	rs16987862	A	G	0.9808	0.7479				rs16987862	A	G	0.9306	0.2485
	rs1883977	C	T	0.9967	0.9625				rs1883977	C	T	1.0167	0.819
	rs6132905	A	G	0.9713	0.6839				rs6132905	A	G	1.0607	0.4501
	rs2073193	C	G	0.9842	0.8148				rs2073193	C	G	0.9536	0.48
	rs742847	G	A	0.9913	0.8842				rs742847	G	A	0.9898	0.8678
	rs2422824	T	C	0.9943	0.9227				rs2422824	T	C	0.9656	0.5643
