# Supplementary material for: Cerebrospinal fluid metabolomics identifies a key role of isocitrate dehydrogenase in bipolar disorder: evidence in support of mitochondrial dysfunction hypothesis
Source: Mol Psychiatry. 2016 Jan 19;21(11):1504–10. doi: 10.1038/mp.2015.217 (PMC5078854; doi:10.1038/mp.2015.217)
Supplement: Supplementary Table 8 [file mp2015217x8.xls]

## Sheet: S. Table8
Supplemental Table 8. Epistatic effects of ACO and IDH genes in sample 1 and sample 2.
Sample 1	Gene 1	CHR1	SNP1	Gene 2	CHR2	SNP2	Interaction OR	Χ2	P
	ACO1	9	rs10970986	IDH2	15	rs2970357	0.7951	7.412	0.006479
	ACO1	9	rs10970972	IDH2	15	rs4553601	0.7834	5.848	0.01559
	ACO1	9	rs10813816	IDH2	15	rs2970357	0.8328	5.294	0.0214
	ACO1	9	rs4442231	IDH2	15	rs2970359	1.376	5.173	0.02294
	ACO1	9	rs4442231	IDH2	15	rs2970357	1.301	4.693	0.03029
	ACO2	22	rs9611598	IDH2	15	rs9672249	0.5593	4.613	0.03174
	ACO1	9	rs10813801	IDH2	15	rs4553601	0.8089	4.592	0.03211
	ACO1	9	rs4879586	IDH2	15	rs10520685	0.8246	4.567	0.0326
	ACO1	9	rs6476361	IDH2	15	rs2970357	1.188	4.302	0.03807
	ACO1	9	rs12985	IDH2	15	rs11073899	1.227	3.91	0.048
Sample 2	Gene 1	CHR1	SNP1	Gene 2	CHR2	SNP2	Interaction OR	Χ2	P
	ACO1	9	rs13302577	IDH2	15	rs2970359	0.7357	9.129	0.002516
	ACO2	22	rs9611598	IDH3A	15	rs2028548	0.5307	5.589	0.01807
	ACO1	9	rs13292540	IDH1	2	rs3769521	1.306	5.517	0.01884
	ACO1	9	rs13302577	IDH1	2	rs3769521	1.307	5.417	0.01994
	ACO1	9	rs13292540	IDH2	15	rs2970359	0.8085	4.663	0.03083
	ACO1	9	rs7866419	IDH2	15	rs2970359	1.227	4.618	0.03163
	ACO1	9	rs13292540	IDH3A	15	rs7180687	1.24	4.012	0.04517
	ACO1	9	rs10813816	IDH3A	15	rs17674205	0.7759	3.892	0.04851
Dark column is statistically significant.
