# Supplementary material for: Cerebrospinal fluid metabolomics identifies a key role of isocitrate dehydrogenase in bipolar disorder: evidence in support of mitochondrial dysfunction hypothesis
Source: Mol Psychiatry. 2016 Jan 19;21(11):1504–10. doi: 10.1038/mp.2015.217 (PMC5078854; doi:10.1038/mp.2015.217)
Supplement: Supplementary Table 9 [file mp2015217x9.xls]

## Sheet: S.Table9
Supplemental Table 9. Metabolomics data of rat CSF samples
Compound name	Control (n = 6)			Lithium (n = 6)			Valproic acid (n = 6)			Lithium vs Control	VPA vs Control	One-way ANOVA
	Mean (mM)	SD	N	Mean (mM)	SD	N	Mean (mM)	SD	N	P value ||	P value ||	P value
Nicotinamide Adenine dinucleotide [oxidized form] (NAD+)	0.8	0	6	0.76667	0.05164	6	0.78	0.044721	5
cyclic AMP (cAMP)	0.00666667	0.00121106	5	0.00683333	0.00116905	5	0.0064	0.00151658	6
cyclic GMP (cGMP)	0.0029167	0.001744	6	0.0025	0.0005477	6	0.00325	0.0005	4
Xanthine	1.41667	0.16021	6	1.56667	0.12111	6	1.54	0.11402	5
ADP-ribose	0.012333	0.00388158	6	0.009667	0.00121106	6	0.01	0.00141421	5
Mevalonic acid	N.D.	N.A.	0	0.003	N.A.	1	N.D.	N.A.	0
UDP-glucose	0.3	0	6	0.3	0	4	0.3	0	3
Uric acid	1.58333	0.27869	6	1.78333	0.51153	6	1.82	0.17889	5
Nicotinamide Adenine dinucleotide phophate [oxidized form] (NADP+)	0.09	N.A.	1	0.085	0.00707107	2	0.09	0	3
Inosine monophosphate (IMP)	0.09667	0.020656	6	0.1	0.049396	6	0.115	0.058023	4
Glucose 6-phosphate	0.58333	0.07528	6	0.53333	0.10328	6	0.46	0.05477	5
Fructose 6-phosphate	0.23333	0.05164	6	0.21667	0.040825	6	0.2	0	5
Ribose 5-phosphate	0.068333	0.01472	6	0.066667	0.013663	6	0.062	0.019235	5
Ribulose 5-phosphate	0.106	0.032094	5	0.1	0.033166	5	0.075	0.020817	4
Glyceraldehyde 3-phosphate	0.63333	0.39833	6	0.9	0.48166	6	1.1	0.2	5
Phosphocreatine	6.58333	0.94956	5	6.93333	1.20277	6	6.8	1.64469	5
Dihydroxyacetone phosphate	0.40667	0.3775	6	0.58333	0.41673	6	0.78	0.20494	5
N-Carbamoylaspartic acid	0.03	0.00632455	6	0.036667	0.00516398	6	0.022	0.00447214	5
3-Phosphoglyceric acid	0.26667	0.05164	6	0.33333	0.10328	6	0.28	0.08367	5
Phosphoenolpyruvic acid	0.035	0.00707	2	0.162	0.15988	4	0.14667	0.05033	3
Adenosine monophosphate (AMP)	0.06	N.A.	1	N.D.	N.A.	0	N.D.	N.A.	0
2-Oxoisovaleric acid	4.21667	0.40702	6	4.26667	0.41312	6	4.26	0.53666	5
Lactic acid	2193.5	230.885	6	2437.5	76.254	6	2361.2	194.091	5
Guanosine triphosphate (GTP)	0.4	N.A.	1	N.D.	N.A.	0	N.D.	N.A.	0
Glycerol 3-phosphate	6.65	0.67157	6	7.18333	0.79603	6	7	0.74833	5
Pyruvic acid	30.8333	4.26224	6	28.8333	2.92689	6	21.2	7.29383	5
Succinic acid	7.08333	0.66458	6	8.96667	0.4761	6	7.38	1.39714	5	0.0049	0.8103	F (2, 14) = 7.6, P = 0.0058
Malic acid	0.746	0.5358	5	2.18	1.31415	5	0.665	0.7566	2
Citric acid	40	9.4657	6	56.5	8.5264	6	44.2	12.518	5
Isocitric acid	0.86667	0.46762	6	1.95	0.94393	6	1.6	1.2083	5
Urea	3918.17	396.773	6	4332	280.906	6	3714	129.089	5
Glycine (Gly)	5.68333	0.9196	6	5.53333	0.67429	6	6.52	0.39623	5
Alanin (Ala)	54.6667	2.06559	6	54.1667	5.34478	6	49.8	1.30384	5
Choline	7.21667	1.19903	6	7.5	0.92304	6	7.84	1.40285	5
Serine (Ser)	79.3333	4.96655	6	81.8333	5.56477	6	83.4	3.78153	5
Creatinine	5.71667	3.08221	6	6.01667	3.92003	6	6.22	4.89898	5
Valine (Val)	2.15	0.3937	6	2.28333	0.29269	6	2.1	0.4	5
Homoserine	0.09833	0.030605	6	0.1	0.052915	6	0.0862	0.046821	5
Threonine (Thr)	55.6667	4.80278	6	54.3333	3.07679	6	41	4	5	0.7952	5	F (2, 14) = 21.53, P <.0001
Hydroxyproline	1.23333	0.12111	6	1.13333	0.05164	6	1.08	0.08367	5
Creatine	61.5	3.08221	6	59.8333	3.92003	6	56	4.89898	5
Leucine (Leu)	4.93333	0.33267	6	5.13333	0.41312	6	4.54	0.34351	5
Isoleucine (Ile)	1.3	0.10954	6	1.45	0.15166	6	1.18	0.13038	5
Asparagine (Asn)	4.7	0.53292	6	4.8	0.31623	6	3.96	0.20736	5
Ornithine	2.35	0.16432	6	2.28333	0.1472	6	2.18	0.13038	5
Asparagic acid (Asp)	1.8	0.14142	2	1.8	0.1	3	1.55	0.07071	2
Hypoxanthine	1.06667	0.08165	6	1.16667	0.40825	6	1.36	0.26077	5
Glutamine (Gln)	558.333	16.8721	6	534	26.1228	6	598.2	30.3513	5	0.1892	0.0337	F (2, 14) = 9.31, P = 0.0027
Lysine (Lys)	75	11.2071	6	71	11.2428	6	85	8.6313	5
Glutamic acid (Glu)	2.05	0.54681	6	2.03333	0.20656	6	1.56	0.26077	5
Methionine (Met)	3.83333	0.61536	6	4.38333	0.64936	6	3.32	0.04472	5
Histidine (His)	7.03333	0.35024	6	7.11667	0.58452	6	7.1	0.3	5
Phenylalanine (Phe)	2.93333	0.22509	6	3.08333	0.19408	6	2.92	0.22804	5
Arginine (Arg)	35	2.09762	6	30.8333	2.85774	6	27.4	3.91152	5	0.0535	0.0016	F (2, 14) = 9.00, P = 0.0031
Citrulline	3.63333	0.23381	6	3.81667	0.70545	6	3.62	0.47117	5
Tyrosine (Tyr)	5.23333	0.67132	6	5.4	0.90111	6	5.2	0.61644	5
Tryptophan (Trp)	1.16667	0.15055	6	1.23333	0.05164	6	0.98	0.04472	5	0.4173	0.0134	F (2, 14) = 9.57, P = 0.0024
Carnosine	0.55	0.054772	6	0.48	0.044721	5	0.5	0.08165	4
Adenosine	0.2	0	6	0.1875	0.025	4	0.2	0	3
Argininosuccinic acid	0.86667	0.10328	6	0.98333	0.04082	6	0.74	0.08944	5	0.0491	0.0417	F (2, 14) = 12.08 P = 0.0009
Glutathione (GSSG)	0.95	0.37815	6	1.1	0.22804	6	0.86	0.34351	5
S-Adenosylmethionine	0.43333	0.05164	6	0.46667	0.05164	6	0.46	0.054772	5
Dark column is statistically significant.
N.D.: Not Detected.
N.A.: Not Available.
Number in the N coloum was the sample number which can detect.
|| post hoc Dunnett’s test t-test.
