# Supplementary material for: Cerebrospinal fluid metabolomics identifies a key role of isocitrate dehydrogenase in bipolar disorder: evidence in support of mitochondrial dysfunction hypothesis
Source: Mol Psychiatry. 2016 Jan 19;21(11):1504–10. doi: 10.1038/mp.2015.217 (PMC5078854; doi:10.1038/mp.2015.217)
Supplement: Supplementary Table 10 [file mp2015217x10.xls]

## Sheet: S. Table10
Supplemental Table 10. Effects of lithium and valproic acid on the gene expression of Aco and Idh in the rat prefrontal cortex and hippocampus
<Prefrontal cortex>
Parameter		Control (n = 6)		Lithium (n = 6)		Valproic acid (n = 6)			One-way ANOVA
Aco1		1.000 ± 0.0835		1.0091 ± 0.1737		1.1550 ± 0.1237			F (2, 14) = 1.51, P = 0.2539
Aco2		1.000 ± 0.1266		0.9921 ± 0.1576		0.9505 ± 0.1596			F (2, 14) = 0.16, P = 0.8513
Idh3A		1.000 ± 0.1735		1.3420 ± 0.5725		1.2546 ± 0.3578			F (2, 14) = 1.41, P = 0.2760
Idh3B		1.000 ± 0.1024		1.3440 ± 0.4424		1.2265 ± 0.2128			F (2, 14) = 2.08, P = 0.1619
<Hippocampus>
Parameter		Control (n = 6)		Lithium (n = 6)		Valproic acid (n = 6)			One-way ANOVA
Aco1		1.000 ± 0.0435		1.0171 ± 0.0497		1.0956 ± 0.0520			F (2, 14) = 3.19, P = 0.0720
Aco2		1.000 ± 0.0708		1.1340 ± 0.1248		1.0358 ± 0.0499			F (2, 14) = 2.13, P = 0.1552
Idh3A		1.000 ± 0.1317		1.2250 ± 0.2326		1.0302 ± 0.1963			F (2, 14) = 1.43, P = 0.2732
Idh3B		1.000 ± 0.0515		1.3074 ± 0.2494		1.1512 ± 0.1377			F (2, 14) = 2.11, P = 0.1582
The data are the mean ± SD.
