# Supplementary material for: Cerebrospinal fluid metabolomics identifies a key role of isocitrate dehydrogenase in bipolar disorder: evidence in support of mitochondrial dysfunction hypothesis
Source: Mol Psychiatry. 2016 Jan 19;21(11):1504–10. doi: 10.1038/mp.2015.217 (PMC5078854; doi:10.1038/mp.2015.217)
Supplement: Supplementary Table 11 [file mp2015217x11.xls]

## Sheet: S.Table11
Supplemental Table 11. Informations of IDH and ACO genes for RT-PCR analysis
<Human postmortem brain samples>
Gene Symbol	Assay ID	RefSeq	Gene Name
GAPDH	Hs02758991_g1	NM_001256799.1, NM_002046.4	glyceraldehyde-3-phosphate dehydrogenase
IDH1	Hs01855675_s1	NM_005896.2	isocitrate dehydrogenase 1 (NADP+), soluble
IDH2	Hs00158033_m1	NM_002168.2	isocitrate dehydrogenase 2 (NADP+), mitochondrial
IDH3A	Hs01051668_m1	NM_005530.2	isocitrate dehydrogenase 3 (NAD+) alpha
IDH3B	Hs00199382_m1	NM_001258384.1, NM_006899.3, NM_174855.2	isocitrate dehydrogenase 3 (NAD+) beta
IDH3G	Hs00188065_m1	NM_004135.3, NM_174869.2	isocitrate dehydrogenase 3 (NAD+) gamma
ACO1	Hs00158095_m1	NM_001278352.1, NM_002197.2	aconitase 1, soluble
ACO2	Hs00426616_g1	NM_001098.2	aconitase 2, mitochondrial
<Rat brain samples>
Gene Symbol	Assay ID	RefSeq	Gene Name
Gapdh	Rn01775763_g1	NM_017008.3	glyceraldehyde-3-phosphate dehydrogenase
Idh3A	Rn00586270_m1	NM_053638.1	isocitrate dehydrogenase 3 (NAD+) alpha
Idh3B	Rn00504589_g1	NM_053581.1	isocitrate dehydrogenase 3 (NAD+) beta
Aco1	Rn00569045_m1	NM_017321.1	aconitase 1, soluble
Aco2	Rn00577876_m1	NM_024398.2	aconitase 2, mitochondrial
